# Supplementary material for: Profiling Plasma Cytokines by A CRISPR-ELISA Assay for Early Detection of Lung Cancer
Source: J Clin Med. 2022 Nov 24;11(23):6923. doi: 10.3390/jcm11236923 (PMC9740838; doi:10.3390/jcm11236923)
Supplement: Supplementary file 1 [file jcm-11-06923-s001.zip]

Archive with 1 entries (1 files):
- jcm-2036984-supplementary.pdf
